# Supplementary material for: Genome-Wide Analysis of Soybean JmjC Domain-Containing Proteins Suggests Evolutionary Conservation Following Whole-Genome Duplication
Source: Front Plant Sci. 2016 Dec 5;7:1800. doi: 10.3389/fpls.2016.01800 (PMC5136575; doi:10.3389/fpls.2016.01800)
Supplement: Table S1 — Protein sequences of Arabidopsis, Oryza sativa JmjC domain-containing protein used as blast queries. [file Table1.XLSX]

## Sheet: Sheet1
Table S1. Protein sequences of Arabidopsis, Oryza sativa JmjC domain-containing protein used as blast queries.
Species	Gene name	Locus ID	Transcript namea
Arabidopsis thaliana	AtJMJ13	AT5G46910	AT5G46910.1
	AtJMJ12	AT3G48430	AT3G48430.1
	AtJMJ11	AT5G04240	AT5G04240.1
	AtJMJ19	AT2G38950	AT2G38950.1
	AtJMJ14	AT4G20400	AT4G20400.1
	AtJMJ15	AT2G34880	AT2G34880.1
	AtJMJ16	AT1G08620	AT1G08620.1
	AtJMJ18	AT1G30810	AT1G30810.1
	AtJMJ17	AT1G63490	AT1G63490.1
	AtJMJ22	AT5G06550	AT5G06550.1
	AtJMJ21	AT1G78280	AT1G78280.1
	AtJMJ20	AT5G63080	AT5G63080.1
	AtJMJ30	AT3G20810	AT3G20810.1
	AtJMJ31	AT5G19840	AT5G19840.1
	AtJMJ32	AT3G45880	AT3G45880.1
	AtJMJ24	AT1G09060	AT1G09060.1
	AtJMJ28	AT4G21430	AT4G21430.1
	AtJMJ25	AT3G07610	AT3G07610.1
	AtJMJ27	AT4G00990	AT4G00990.1
	AtJMJ26	AT1G11950	AT1G11950.1
	AtJMJ29	AT1G62310	AT1G62310.1
Oryza sativa	OsJMJ701	Os03g05680	Os03g05680.1
	OsJMJ702	Os12g18150	Os12g18150.1
	OsJMJ703	Os05g10770	Os05g10770.1
	OsJMJ704	Os05g23670	Os05g23670.1
	OsJMJ705	Os01g67970	Os01g67970.1
	OsJMJ706	Os10g42690	Os10g42690.1
	OsJMJ707	Os02g46930	Os02g46930.1
	OsJMJ708	Os06g51490	Os06g51490.1
	OsJMJ709	Os01g36630	Os01g36630.1
	OsJMJ710	Os11g36450	Os11g36450.1
	OsJMJ711	Os03g27250	Os03g27250.1
	OsJMJ712	Os09g31380	Os09g31380.1
	OsJMJ713	Os01g56640	Os01g56640.1
	OsJMJ714	Os09g31050	Os09g31050.1
	OsJMJ715	Os03g31594	Os03g31594.1
	OsJMJ716	Os03g22540	Os03g22540.1
	OsJMJ717	Os08g39810	Os08g39810.1
	OsJMJ718	Os09g22540	Os09g22540.1
	OsJMJ719	Os02g01940	Os02g01940.1
	OsJMJ720	Os02g58210	Os02g58210.1
