# Supplementary material for: Genome-Wide Analysis of Soybean JmjC Domain-Containing Proteins Suggests Evolutionary Conservation Following Whole-Genome Duplication
Source: Front Plant Sci. 2016 Dec 5;7:1800. doi: 10.3389/fpls.2016.01800 (PMC5136575; doi:10.3389/fpls.2016.01800)
Supplement: Table S3 — The expression data of GmJmjC genes in various organs. [file Table3.XLSX]

## Sheet: Sheet1
Table S3. The expression data of GmJmjC genes in various organs.
Name	Locus ID	cotyledon1	cotyledon2	flower1	flower2	leaf1	leaf2	leafbud1	leafbud2	pod1	pod2	podseed1	podseed2	root	seed1	seed2	shootmeristem	stem1	stem2
GmJMJ1	GmaU045400	/	/	/	/	/	/	/	/	/	/	/	/	/	/	/	/	/	/
GmJMJ2	Gma08G367800	6.67422	4.69586	15.371	14.2901	9.73395	19.0814	10.69	15.3458	4.26036	4.62917	5.75758	2.34743	3.82336	3.12324	5.70677	14.817	7.67638	10.1255
GmJMJ3	Gma19G064000	1.33145	1.22478	9.09853	6.85656	2.62419	5.36521	7.46495	7.94178	4.07774	4.96528	4.29485	3.07528	3.52097	5.22207	5.2195	13.8941	4.05822	4.8874
GmJMJ4	Gma20G104900	3.5032	2.40837	4.45815	4.02865	3.15656	6.01315	4.04004	3.58919	2.05695	2.42684	2.36289	1.52978	2.57097	2.26955	1.07219	6.19033	1.24128	2.62362
GmJMJ5	Gma10G284500	0.473957	0.748005	2.93268	3.16001	0.842094	1.48906	4.46216	3.96311	1.40661	1.20925	2.63156	1.18995	1.83174	4.34477	1.85545	6.3014	3.50583	3.29661
GmJMJ6	Gma19G068800	7.55029	7.87402	9.90706	11.9581	6.67126	10.9345	5.37492	5.93952	5.25417	6.25884	3.88592	3.74243	4.47004	5.1121	4.0477	11.6033	6.48794	11.9159
GmJMJ7	Gma15G111200	0	0	0.948625	0.0159153	0	0	0	0	0.0046988	0.0147614	0	0	0.0141247	0	0	0	0.019819	0
GmJMJ8	Gma09G006800	0	0	0.44621	0	0	0	0	0	0	0	0	0	0	0.0158608	0	0	0	0
GmJMJ9	Gma07G263200	5.29998	1.95879	3.17178	3.32469	3.09617	3.34674	1.60123	2.21993	0.567216	0.734751	0.567804	0.691966	1.54452	1.54998	1.378	3.82963	3.2236	2.69804
GmJMJ10	Gma17G010600	3.84178	5.72885	6.96905	5.85939	4.16984	13.0007	1.69466	3.91198	1.2853	1.5259	1.25363	1.55012	2.24068	1.76156	2.34585	8.93355	3.88469	6.42343
GmJMJ11	Gma11G203300	0.266974	0.126164	0.62761	0.685346	0.0808637	0.145226	0.12987	0.173986	0.179859	0.295757	0.224262	0.126492	0.266105	0.302775	0.173221	1.3463	0.112608	0.79298
GmJMJ12	Gma14G159400	2.46024	1.40612	12.3441	10.7745	0.75841	3.48498	4.12917	5.89431	3.7053	4.88874	2.77389	1.85264	2.61242	5.41557	5.50102	17.3139	2.31852	7.30444
GmJMJ13	Gma07G189100	3.90018	0.734952	5.1499	4.82864	1.13213	2.69558	2.85516	4.55915	2.88563	2.55145	1.74261	1.55571	1.55234	2.85893	1.70929	6.92519	2.32997	3.33365
GmJMJ14	Gma08G060200	4.18293	1.77815	9.0071	6.90844	3.19064	5.59307	6.05067	6.48754	3.8518	4.26849	3.06082	2.1236	3.01246	5.38117	3.50757	11.0152	3.15075	5.88229
GmJMJ15	Gma15G066600	1.0073	0.705487	0.846525	1.3025	0.896211	1.91475	0.505386	0.975305	0.583688	0.668748	0.491939	0.430029	0.619262	0.780929	0.270692	1.05476	0.651688	1.45002
GmJMJ16	Gma13G247400	1.09111	0.444039	0.822474	0.838777	0.398043	1.33304	0.91291	1.30075	0.48258	0.533603	0.518228	0.304444	0.443782	0.72796	0.418691	1.49367	0.32139	1.06197
GmJMJ17	Gma20G235300	6.90392	3.47659	6.43518	7.11868	2.96119	6.11914	4.77162	5.83722	3.7784	6.20652	3.19443	2.29792	3.43769	3.11112	3.25277	8.82107	4.17032	6.91926
GmJMJ18	Gma10G153000	6.23205	3.07479	6.58798	8.07257	3.20156	6.09616	4.26088	5.85627	3.64786	5.09136	2.57068	2.35143	2.97929	2.98806	3.7129	7.46554	4.74182	4.70579
GmJMJ19	Gma12G055000	0.277482	0	1.21665	0.444493	0.0145795	0.122191	0.352094	0.0775001	2.14227	4.81349	0.759052	0.235994	0.756984	4.08253	4.49438	0.990523	0.23936	0.159068
GmJMJ20	Gma11G130600	0.336942	0	1.17863	0.0240267	0	0	0.339952	0.0129167	1.39035	3.87753	0.321632	0.124938	0.554411	2.84144	2.42005	0.243821	0.4488	0.159068
GmJMJ21	Gma02G144300	0.44385	1.32924	1.22256	0.951936	1.18039	1.55234	0.606519	0.712012	0.537658	0.614204	0.709179	0.358699	0.606078	0.472591	0.402867	0.945018	0.566945	0.753532
GmJMJ22	Gma10G029800	0.529959	0.556752	1.27076	1.42942	0.350849	2.55249	1.23361	1.27788	0.938876	0.700132	0.773994	0.426861	0.812473	0.64623	0.489391	2.15955	0.56001	0.90381
GmJMJ23	Gma11G089600	3.04777	2.24564	3.11811	2.5436	0.931253	2.71002	3.80573	2.04733	4.11145	3.7826	3.94141	2.26602	4.14913	5.97257	7.24063	3.8394	3.37985	3.79445
GmJMJ24	Gma04G185900	0.690332	0.271477	1.11357	0.779787	0.150032	0.737525	0.634312	1.00202	0.859126	0.635049	0.906375	0.450542	0.548581	0.392972	0.450749	1.32691	0.473686	1.44803
GmJMJ25	Gma06G101600	5.85038	3.77298	3.27087	7.74669	1.77656	5.95345	1.92052	1.61305	2.34081	3.72745	1.64558	3.40417	11.4586	1.67595	1.40835	4.14056	9.89593	5.1367
GmJMJ26	Gma03G205200	0.0619286	0.153081	0.405886	0.272136	0.0569424	0.417581	0.398322	0.706275	0.260429	0.322034	0.532623	0.0975933	0.324801	0.352065	0.532166	0.77373	0.046743	0.310633
GmJMJ27	Gma19G202600	1.59911	0.249548	1.79714	1.07694	0.392096	1.91693	3.58183	3.57904	1.45681	1.04426	2.75748	1.26709	1.4076	1.78333	1.88938	2.27268	1.14603	1.58802
GmJMJ28	Gma15G191600	1.26957	0.357668	1.29529	0.933596	0.824013	0.899228	0.543244	0.541443	0.387558	0.792437	0.351446	0.18961	0.843624	0.661454	0.842892	1.06942	0.281841	1.27363
GmJMJ29	Gma09G083300	0.158877	0.62952	1.0398	0.594783	0.350605	0.597768	0.412191	0.481154	0.434827	0.709277	0.34578	0.183281	0.527866	0.739208	0.503434	1.03471	0.246891	0.531283
GmJMJ30	Gma08G129200	0.0562665	0	0.761538	0.824183	0.0620835	0.267388	0.321692	0.476692	0.228228	0.184517	0.0852197	0.118227	0.0706234	0.83755	0.59657	0.461449	0.0212347	0
GmJMJ31	Gma05G170800	0.0612354	0.0162179	1.62215	1.06575	0.135132	0.417963	0.300086	0.461778	0.244208	0.314741	0.306627	0.196065	0.0752915	1.15032	0.90656	0.99543	0.072631	0.122862
GmJMJ32	Gma20G218400	1.56583	2.01902	2.32015	3.19857	1.56712	2.08845	1.66011	1.58953	1.11004	1.51507	0.982176	0.796166	1.48617	1.25041	0.83421	2.96343	1.68757	2.20017
GmJMJ33	Gma10G171900	2.29604	2.60984	2.37792	3.61379	1.56158	3.24871	1.60938	1.99182	0.959159	2.03984	1.12388	0.933254	1.34039	0.992392	0.590899	2.50618	1.68189	2.34618
GmJMJ34	Gma11G023700	5.01209	3.21776	5.1776	4.28457	3.9735	5.90626	2.8713	5.01593	2.51445	2.72029	2.14314	1.61497	2.30015	1.67322	1.61056	6.42539	2.05086	3.30863
GmJMJ35	Gma01G219800	6.58175	2.15409	4.12547	3.74654	2.01462	5.52252	3.68694	5.00183	2.74691	2.5864	2.15719	1.44816	2.65537	1.66965	1.96599	5.75123	2.89245	3.0118
GmJMJ36	Gma19G165500	1.99317	0.920919	2.39412	3.12186	1.20581	2.40446	1.67168	2.29439	1.1067	1.16239	0.773845	0.56754	1.22749	1.52249	0.840978	2.30585	0.899842	1.99954
GmJMJ37	Gma10G191900	0	0	0.214887	0.611081	0	0	0	0	0	0	0.0181783	0	0	0	0	0	0	0
GmJMJ38	Gma09G283600	0	0	0.0266787	0.480492	0	0	0	0	0.00995509	0	0	0	0	0	0	0	0	0
GmJMJ39	Gma20G002300	0	0	0.0965672	0	0	0	0	0	0	0.0141501	0	0	0	0	0	0.0387047	0	0
GmJMJ40	Gma07G197700	0	0	0.179251	0	0	0.0135019	0	0	0	0.0196993	0	0	0	0	0	0.0134709	0	0
GmJMJ41	Gma09G207400	7.44927	0.934712	4.91637	14.2483	3.15239	4.02132	5.50515	6.58787	0.924784	1.55181	2.15176	3.0987	20.8087	0.930501	1.29329	7.77222	10.4175	6.12851
GmJMJ42	Gma01G014700	11.7419	2.08067	3.73032	11.314	2.11841	4.08776	5.15615	4.21591	0.989022	1.16662	1.33328	2.75122	19.9454	1.17243	1.17871	5.98325	13.3539	4.78681
GmJMJ43	Gma20G181000	2.42436	1.51136	2.99477	1.87637	2.55154	3.06314	2.15745	2.43763	1.48173	1.72535	1.29005	0.847146	1.10349	1.5014	0.748993	3.96148	1.46793	2.35906
GmJMJ44	Gma10G209600	2.06472	1.48036	2.8588	3.12381	1.9858	2.85333	1.99031	2.40603	1.04448	1.57163	0.945423	0.45215	1.27138	1.7583	1.5492	3.85998	1.01479	1.32022
GmJMJ45	Gma06G174000	3.19104	2.18893	9.40809	6.95848	4.87574	6.72313	6.36811	7.32124	3.09615	3.49357	1.99308	1.16705	3.0272	5.00963	1.83871	10.7243	3.69392	7.28558
GmJMJ46	Gma04G192000	2.77581	1.09479	6.12824	5.77469	1.65545	3.81387	5.65948	6.41701	4.76639	4.71619	2.78457	1.67365	2.98635	5.80626	2.60242	8.10914	2.94642	4.40864
GmJMJ47	Gma06G173800	2.91416	1.49805	7.20687	5.72239	3.83092	4.25843	5.25317	5.80276	3.25953	3.60183	2.22659	1.39115	3.24177	4.33817	1.61273	8.59754	3.79319	4.65456
GmJMJ48	Gma04G191900	2.20086	2.15637	7.83068	7.76019	3.65111	5.42968	6.6051	7.47711	5.48612	6.0675	3.50287	2.45121	3.72913	7.80874	2.84523	8.40919	2.59487	3.97455
