# Supplementary material for: Genome-Wide Analysis of Soybean JmjC Domain-Containing Proteins Suggests Evolutionary Conservation Following Whole-Genome Duplication
Source: Front Plant Sci. 2016 Dec 5;7:1800. doi: 10.3389/fpls.2016.01800 (PMC5136575; doi:10.3389/fpls.2016.01800)
Supplement: Table S4 — Detailed information of soybean JmjC family genes. [file Table4.XLSX]

## Sheet: Sheet1
Table S4 Detailed information of soybean JmjC family genes.
Name	Locus ID	Gene Code V2.0	Gene Code V1.1	Arabidopsis Orthologs	Gene Length	No. of amino acid	PI	Mol. Weight(Da)	Chromosome location	No. of exons
GmJMJ1	GmaU045400	/	/	AtJMJ25	3120	329	5.81	36878.1	22294-25413	/
GmJMJ2	Gma08G367800	Glyma.08g367800	/	AtJMJ25	2667	284	4.95	32271.4	Chr08 47807547-47810213	3
GmJMJ3	Gma19G064000	Glyma.19g064000	Glyma19g14700	AtJMJ25	15626	905	6.14	103208	Chr19 14843983-14859608	9
GmJMJ4	Gma20G104900	Glyma.20g104900	Glyma20g23860	AtJMJ25	7127	1080	7.05	123061	Chr20 34706863-34713989	9
GmJMJ5	Gma10G284500	Glyma.10g284500	Glyma10g43080	AtJMJ25	9751	1223	8.42	139265	Chr10 50500978-50510728	9
GmJMJ6	Gma19G068800	Glyma.19g068800	Glyma19g12090	AtJMJ25	7441	989	6.4	113115	Chr19 21395312-21402752	9
GmJMJ7	Gma15G111200	Glyma.15g111200	Glyma15g11770	AtJMJ26/29	4703	863	8.33	99307	Chr15 8705907-8710609	9
GmJMJ8	Gma09G006800	Glyma.09g006800	/	AtJMJ26/29	2126	341	9.18	39277.6	Chr09 492341-494466	8
GmJMJ9	Gma07G263200	Glyma.07g263200	Glyma07g39310	AtJMJ26/29	6005	890	6.56	102632	Chr07 43756115-43762119	9
GmJMJ10	Gma17G010600	Glyma.17g010600	Glyma17g01410	AtJMJ26/29	6005	786	6.46	90631.56	Chr17 866419-872423	9
GmJMJ11	Gma11G203300	Glyma.11g203300	Glyma11g31863	AtJMJ27	14593	1107	7.46	125844	Chr11 28369661-28384253	9
GmJMJ12	Gma14G159400	Glyma.14g159400	Glyma14g26015	AtJMJ27	14492	1273	7.98	144547	Chr14 35791430-35805921	9
GmJMJ13	Gma07G189100	Glyma.07g189100	Glyma07g30840	AtJMJ28	6203	1031	8.64	118047.12	Chr07 35660941-35667143	9
GmJMJ14	Gma08G060200	Glyma.08g060200	Glyma08g06460	AtJMJ28	7037	1048	8.6	120365.70	Chr08 4635027-4642063	9
GmJMJ15	Gma15G066600	Glyma.15g066600	Glyma15g07210	AtJMJ28	5774	948	7.85	109332	Chr15 5071113-5076886	9
GmJMJ16	Gma13G247400	Glyma.13g247400	Glyma13g32110	AtJMJ28	5879	949	7.59	109073	Chr13 35586790-35592668	9
GmJMJ17	Gma20G235300	Glyma.20g235300	Glyma20g37910	AtJMJ24	7705	941	5.44	106672	Chr20 46790436-46798140	13
GmJMJ18	Gma10G153000	Glyma.10g153000	Glyma10g29371	AtJMJ24	9382	942	5.56	106532.77	Chr10 38763782-38773163	9
GmJMJ19	Gma12G055000	Glyma.12g055000	Glyma12g05890	AtJMJ30	4118	414	5.49	46372.5	Chr12 3983716-3987833	6
GmJMJ20	Gma11G130600	Glyma.11g130600	Glyma11g13911	AtJMJ30	3998	414	5.37	46347.5	Chr11 9965519-9969516	6
GmJMJ21	Gma02G144300	Glyma.02g144300	Glyma02g16271	AtJMJ31	5812	412	5.13	47126.7	Chr02 14884017-14889828	9
GmJMJ22	Gma10G029800	Glyma.10g029800	Glyma10g03550	AtJMJ31	7496	534	4.98	60458.4	Chr10 2599478-2606973	9
GmJMJ23	Gma11G089600	Glyma.11g089600	/	AtJMJ32	3298	350	4.91	39666.2	Chr11 6783725-6787022	4
GmJMJ24	Gma04G185900	Glyma.04g185900	Glyma04g35940	AtJMJ20	5210	523	4.95	60738.6	Chr04 45599001-45604210	9
GmJMJ25	Gma06G101600	Glyma.06g101600	Glyma06g10660	AtJMJ21	10364	971	5.36	110766	Chr06 8057077-8067440	9
GmJMJ26	Gma03G205200	Glyma.03g205200	Glyma03g36360	AtJMJ22	4333	530	5.37	60068.6	Chr03 41322468-41326800	5
GmJMJ27	Gma19G202600	Glyma.19g202600	Glyma19g39010	AtJMJ22	2976	508	5.61	57884.6	Chr19 45941304-45944279	2
GmJMJ28	Gma15G191600	Glyma.15g191600	Glyma15g22050	AtJMJ18	8796	1049	5.54	118183	Chr15 20742385-20751180	9
GmJMJ29	Gma09G083300	Glyma.09g083300	Glyma09g09973	AtJMJ18	9758	1050	5.56	118249	Chr09 9958802-9968559	9
GmJMJ30	Gma08G129200	Glyma.08g129200	Glyma08g13610	AtJMJ18	8321	1062	5.69	119357	Chr08 9941887-9950207	9
GmJMJ31	Gma05G170800	Glyma.05g170800	Glyma05g30470	AtJMJ18	8735	1059	5.48	119213	Chr05 36115990-36124724	9
GmJMJ32	Gma20G218400	Glyma.20g218400	Glyma20g36070	AtJMJ16	11228	1259	6.49	141605	Chr20 45404428-45415655	9
GmJMJ33	Gma10G171900	Glyma.10g171900	Glyma10g31510	AtJMJ16	9763	1259	6.19	141593	Chr10 40552680-40562442	9
GmJMJ34	Gma11G023700	Glyma.11g023700	Glyma11g02580	AtJMJ17	18084	1830	6.37	208658	Chr11 1697212-1715295	9
GmJMJ35	Gma01G219800	Glyma.01g219800	Glyma01g42890	AtJMJ17	21110	1831	6.39	209174	Chr01 54913356-54934465	9
GmJMJ36	Gma19G165500	Glyma.19g165500	Glyma19g34870	AtJMJ19	8146	881	8.18	99105.5	Chr19 42636072-42644217	8
GmJMJ37	Gma10G191900	Glyma.10g191900	Glyma10g33540	AtJMJ13	3783	586	9.25	66701.6	Chr10 42443011-42446793	9
GmJMJ38	Gma09G283600	Glyma.09g283600	Glyma09g42040	AtJMJ13	5459	590	9.19	67515.4	Chr09 49903171-49908629	9
GmJMJ39	Gma20G002300	Glyma.20g002300	/	AtJMJ13	2986	326	8.56	37594.8	Chr20 228580-231565	6
GmJMJ40	Gma07G197700	Glyma.07g197700	Glyma07g31750	AtJMJ13	3052	507	8.95	58269.6	Chr07 36603278-36606329	9
GmJMJ41	Gma09G207400	Glyma.09g207400	Glyma09g34040	AtJMJ13	6408	859	6.88	97405.3	Chr09 43170742-43177149	9
GmJMJ42	Gma01G014700	Glyma.01g014700	Glyma01g01860	AtJMJ13	6539	885	7.74	100413	Chr01 1427800-1434338	9
GmJMJ43	Gma20G181000	Glyma.20g181000	Glyma20g32160	AtJMJ11	8920	1540	6.37	171887	Chr20 41911164-41920083	7
GmJMJ44	Gma10G209600	Glyma.10g209600	Glyma10g35350	AtJMJ11	9899	1538	6.45	171578	Chr10 44155539-44165437	7
GmJMJ45	Gma06G174000	Glyma.06g174000	Glyma06g18300	AtJMJ12	16258	1566	8.82	177452	Chr06 14684775-14701032	7
GmJMJ46	Gma04G192000	Glyma.04g192000	Glyma04g36630	AtJMJ12	18239	1573	8.73	177616	Chr04 46279239-46297477	7
GmJMJ47	Gma06G173800	Glyma.06g173800	Glyma06g18290	AtJMJ12	10524	1574	8.8	178363	Chr06 14676662-14687185	8
GmJMJ48	Gma04G191900	Glyma.04g191900	Glyma04g36620	AtJMJ12	10198	1592	8.71	179776	Chr04 46271697-46281894	7
