# Supplementary material for: Genome-Wide Analysis of Soybean JmjC Domain-Containing Proteins Suggests Evolutionary Conservation Following Whole-Genome Duplication
Source: Front Plant Sci. 2016 Dec 5;7:1800. doi: 10.3389/fpls.2016.01800 (PMC5136575; doi:10.3389/fpls.2016.01800)
Supplement: Table S5 — The duplication types of GmJmjC genes calculating by MCScanX program. [file Table5.XLSX]

## Sheet: Sheet1
Table S5. The duplication types of GmJmjC genes calculating by MCScanX program.Note: 1, 2, 3, 4 stand for dispersed, proximal, tandem, WGD/segmental respectively.
Name	Locus ID	Type of duplication
GmJMJ2	Gma08G367800	1
GmJMJ3	Gma19G064000	1
GmJMJ4	Gma20G104900	4
GmJMJ5	Gma10G284500	4
GmJMJ6	Gma19G068800	1
GmJMJ7	Gma15G111200	4
GmJMJ8	Gma09G006800	4
GmJMJ9	Gma07G263200	4
GmJMJ10	Gma17G010600	4
GmJMJ11	Gma11G203300	1
GmJMJ12	Gma14G159400	1
GmJMJ13	Gma07G189100	4
GmJMJ14	Gma08G060200	4
GmJMJ15	Gma15G066600	4
GmJMJ16	Gma13G247400	4
GmJMJ17	Gma20G235300	4
GmJMJ18	Gma10G153000	4
GmJMJ19	Gma12G055000	4
GmJMJ20	Gma11G130600	4
GmJMJ21	Gma02G144300	4
GmJMJ22	Gma10G029800	4
GmJMJ23	Gma11G089600	4
GmJMJ24	Gma04G185900	4
GmJMJ25	Gma06G101600	1
GmJMJ26	Gma03G205200	4
GmJMJ27	Gma19G202600	4
GmJMJ28	Gma15G191600	4
GmJMJ29	Gma09G083300	4
GmJMJ30	Gma08G129200	4
GmJMJ31	Gma05G170800	4
GmJMJ32	Gma20G218400	4
GmJMJ33	Gma10G171900	4
GmJMJ34	Gma11G023700	4
GmJMJ35	Gma01G219800	4
GmJMJ36	Gma19G165500	4
GmJMJ37	Gma10G191900	1
GmJMJ38	Gma09G283600	1
GmJMJ39	Gma20G002300	1
GmJMJ40	Gma07G197700	1
GmJMJ41	Gma09G207400	4
GmJMJ42	Gma01G014700	4
GmJMJ43	Gma20G181000	4
GmJMJ44	Gma10G209600	4
GmJMJ45	Gma06G174000	2
GmJMJ46	Gma04G192000	3
GmJMJ47	Gma06G173800	4
GmJMJ48	Gma04G191900	4
